# Supplementary material for: Pre-Activation of Mitophagy Protects Against Hyperbaric Oxygen-Induced Central Nervous System Oxygen Toxicity
Source: Int J Mol Sci. 2026 May 30;27(11):4982. doi: 10.3390/ijms27114982 (PMC13256620; doi:10.3390/ijms27114982)
Supplement: Supplementary file 1 [file ijms-27-04982-s001.zip]

Archive with 1 entries (1 files):
- ijms-4262547-supplementary.pdf
